# Supplementary material for: Effect of GLP-1 Receptor Agonists in Heart Failure with Preserved Ejection Fraction: A Systematic Review and Meta-Analysis
Source: J Cardiovasc Dev Dis. 2026 Feb 21;13(2):103. doi: 10.3390/jcdd13020103 (PMC12942127; doi:10.3390/jcdd13020103)
Supplement: Supplementary file 1 [file jcdd-13-00103-s001.zip]

Archive with 1 entries (1 files):
- jcdd-4142549-supplementary.pdf
